# Supplementary material for: Morphological and pomological diversity of wild Prunus microcarpa Boiss. germplasm
Source: BMC Plant Biol. 2022 Apr 9;22:185. doi: 10.1186/s12870-022-03572-2 (PMC8994378; doi:10.1186/s12870-022-03572-2)
Supplement: Supplementary file 1 — Additional file 1. [file 12870_2022_3572_MOESM1_ESM.xlsx]

## Sheet: Sheet1
Genotype	TGH	TGV	THe	B	BD	BF	TrTy	TrDi	TrC	CaDe	TeSu	YShSp	YShC	LDe	LLe	LWi	PLe	PWi	LASha	LC	LSha	LSeDep	RiDa	FrDe	FrSha	FrLe	FrWi	FrStLe	FrStDi	FrWe	FrC	FrFlC	FrTa	FrFlFi	FrFlTh	FrJC	StoLe	StoWi	StoTh	StoWe	StoSha
Choghyort-1	1	1	1	5	5	5	5	3	7	5	5	1	1	5	10.38	9.91	4.37	0.46	3	3	1	5	7	3	3	9.7	6.97	5.33	0.32	0.28	9	9	5	5	1.75	7	8.05	4.69	4.3	0.1	3
Choghyort-2	3	1	1	3	3	3	3	1	7	3	3	1	1	5	8.49	5.85	3.36	0.43	1	3	1	5	9	1	5	8.88	5.86	4.7	0.75	0.26	7	7	9	5	1.7	7	7.75	4.21	3.94	0.11	3
Choghyort-3	1	1	1	3	3	5	3	3	3	3	3	1	1	5	10.33	4.75	4.57	0.51	1	3	3	3	9	3	5	11.12	6.92	8.92	0.54	0.29	13	9	5	5	1.8	7	8.77	4.3	4.65	0.12	3
Choghyort-4	3	3	3	5	5	5	5	5	3	3	5	1	3	5	10.18	7.08	4.38	0.61	1	3	3	3	7	5	3	10.38	6.82	3.38	0.78	0.35	13	11	7	1	1.19	5	7.9	4.55	3.75	0.05	7
Choghyort-5	1	3	3	5	5	5	5	3	7	5	5	1	5	5	13.93	7.3	3.04	0.43	3	3	3	5	9	5	5	10.12	6.12	4.92	0.33	0.32	5	11	5	3	1.98	3	6.2	4.35	4.49	0.09	3
Choghyort-6	1	1	1	5	3	1	5	5	5	3	5	1	5	3	14.88	7.99	3.35	0.44	3	3	1	3	7	1	5	9.03	6.3	5.84	0.64	0.31	5	7	9	3	1.65	7	7.87	5.76	4.1	0.12	3
Choghyort-7	1	1	1	3	3	1	3	3	7	3	5	1	3	3	11.17	6.17	3.44	0.47	3	3	3	3	9	3	5	9.76	7.31	5.76	0.64	0.37	7	9	3	3	1.95	7	7.73	5.56	4.12	0.08	3
Choghyort-8	1	5	1	5	5	3	5	3	3	5	5	1	5	5	10.74	7.03	3.8	0.62	3	3	3	3	7	5	5	9.72	5.88	8.75	0.67	0.36	9	11	7	5	1.86	3	8.65	5.46	4.29	0.12	3
Choghyort-9	3	3	3	5	5	3	5	5	7	5	5	1	3	5	10.28	8.09	3.82	0.5	3	3	3	3	9	5	5	9.48	7.16	6.15	0.45	0.29	9	11	5	3	2.08	3	7.01	4.23	4.57	0.1	3
Choghyort-10	3	1	1	5	5	5	5	5	5	5	5	1	1	5	11.48	8.48	3.36	0.58	3	3	1	5	9	5	3	11.18	7.8	9.34	0.6	0.38	13	9	7	3	2.12	7	9.11	5.44	4.63	0.18	3
Choghyort-11	3	5	1	5	3	1	3	3	5	3	3	1	1	5	11.95	4.17	3.09	0.47	3	3	3	1	9	5	3	9.98	7.86	7.84	0.86	0.28	1	1	9	3	1.07	1	8.38	5.55	4.65	0.14	7
Choghyort-12	3	3	1	1	1	1	3	5	7	1	3	1	5	3	8.85	5.46	3.05	0.56	3	3	3	1	9	3	5	10.25	7.95	3.77	0.47	0.3	5	7	11	3	1.86	7	7.54	5.36	4.29	0.1	7
Sokkan-1	1	3	1	3	3	1	3	3	5	1	3	1	3	5	11	6.28	3.75	0.43	3	3	3	3	9	5	1	10.17	9.06	6.94	0.81	0.42	1	1	9	5	1.95	1	7.39	5.09	4.51	0.1	3
Sokkan-2	1	1	1	1	3	1	3	3	5	1	3	1	5	1	15.38	6.23	5.97	0.5	3	3	3	3	7	1	5	9.56	6.21	5.05	0.46	0.34	9	1	5	5	1.54	1	7.74	5.12	4.21	0.12	3
Sokkan-3	1	3	3	3	3	3	5	3	5	5	3	1	3	5	9.82	7.42	4.25	0.43	3	3	3	5	7	5	5	8.98	6.57	10.73	0.91	0.35	7	7	7	5	1.96	7	7.03	4.5	3.84	0.07	3
Sokkan-4	1	1	1	5	5	3	5	3	5	5	5	1	3	5	10.89	5.34	3.7	0.43	1	3	3	3	9	5	5	9.55	7.02	9.03	0.78	0.32	7	7	11	5	1.75	7	7.84	4.66	3.94	0.07	3
Sokkan-5	3	1	1	5	3	3	3	3	7	5	3	1	3	5	11.01	5.89	3.18	0.36	3	3	1	1	7	3	5	9.39	6.94	9.95	0.55	0.36	9	9	3	5	1.82	7	8.08	5.5	4.33	0.13	3
Sokkan-6	3	3	3	5	5	3	5	3	5	5	5	1	1	5	8.8	5.94	3.56	0.52	3	3	1	1	7	1	5	7.54	6.06	7.25	0.48	0.21	9	9	5	3	1.65	7	5.79	4.75	4.05	0.07	1
Sokkan-7	1	1	1	5	5	1	3	1	5	5	5	1	1	5	11.4	5.86	4.04	0.31	3	3	3	1	7	1	5	10.23	6.33	9.86	0.52	0.22	7	7	5	5	1.93	7	8.84	5.48	4.79	0.05	3
Sokkan-8	1	1	1	5	5	1	5	3	1	5	5	1	1	5	11.91	6.38	4.2	0.51	1	3	3	3	9	5	5	9.32	7.39	9.06	0.47	0.3	13	9	5	3	1.87	7	6.25	4.16	4.44	0.09	3
Sokkan-9	1	1	1	5	5	3	3	1	5	5	5	1	3	5	8.68	5.5	4.43	0.54	3	3	3	3	9	3	5	8.26	6.29	7.89	0.76	0.28	9	7	5	5	1.95	7	6.33	4.26	3.79	0.05	3
Sokkan-10	3	3	3	5	5	3	1	5	5	5	5	1	1	5	8.77	4.33	4.11	0.36	3	3	3	1	7	3	1	7.29	6.81	6.28	0.64	0.25	5	9	7	5	1.48	7	5.75	4.53	4.48	0.06	1
Sokkan-11	1	1	1	1	1	1	5	3	5	1	1	1	5	1	9.08	6.83	2.85	0.43	3	7	1	5	7	1	1	8.18	7.96	4.39	0.43	0.31	9	9	7	5	1.96	7	5.43	4.56	4.26	0.06	1
Sokkan-12	3	1	1	3	3	3	5	3	1	3	5	1	3	5	11.95	10.29	4.11	0.39	3	7	1	5	7	5	5	10.97	7.36	4.12	0.52	0.3	7	7	9	3	1.87	7	7.43	5.46	4.67	0.12	3
Sokkan-13	1	1	1	5	5	3	5	3	1	5	5	1	3	5	13.4	5.89	3.43	0.56	3	7	3	3	7	3	5	8.3	5.48	4.68	0.61	0.23	7	11	5	3	1.56	3	5.93	4.35	4.22	0.08	1
Sokkan-14	1	1	1	5	5	3	5	3	1	5	3	1	5	5	11.13	6.11	3.84	0.44	3	7	3	3	7	3	3	10.9	6.92	5.36	0.76	0.26	13	7	5	5	1.69	7	8.67	4.24	4.22	0.13	3
Sokkan-15	1	1	1	5	5	3	5	3	1	5	5	1	3	5	10.22	5.39	3.45	0.29	3	7	3	3	9	3	1	8.73	6.99	6.01	0.65	0.32	9	9	5	5	1.58	7	5.95	5.54	4.64	0.08	1
Sokkan-16	3	5	3	5	5	1	1	5	3	5	3	1	5	5	11.71	7.94	4.71	0.87	3	3	1	5	7	5	1	8.35	7.16	8.74	1.05	0.25	5	5	3	5	1.49	3	6.87	4.12	4.2	0.07	3
Sokkan-17	1	1	1	3	3	3	3	1	3	1	1	1	5	3	12.54	7.88	3.89	0.51	3	3	3	3	7	3	5	10.11	7.49	5.53	1.02	0.35	7	3	5	5	1.42	1	7.07	4.63	4.1	0.12	7
Sokkan-18	3	3	3	5	5	3	3	5	5	5	3	1	1	5	7.42	4.23	2.09	0.39	3	3	3	1	7	5	1	9.54	8.12	8.66	0.81	0.34	13	9	7	3	1.91	7	8.23	4.17	4.02	0.1	7
Kamarbon-1	7	3	5	3	3	3	1	3	1	1	1	0	5	1	19.94	13.31	3.68	0.53	3	3	1	5	1	5	5	8.83	7.17	5.24	0.71	0.32	13	9	5	5	1.3	9	8.33	4.88	4.51	0.1	3
Kamarbon-2	5	3	3	3	3	3	1	1	1	3	3	0	3	1	12.96	6.76	3.19	0.42	3	3	3	3	1	3	5	9.83	6.89	4.98	0.67	0.3	11	9	5	1	1.19	9	7.52	5.4	4.59	0.11	5
Kamarbon-3	9	3	3	1	1	3	1	3	3	1	1	0	5	1	20.13	13.32	3.11	0.38	3	3	1	5	1	1	3	9.35	7.26	4.81	0.75	0.35	11	9	1	3	1.26	9	8.25	5.25	5.02	0.13	3
Kamarbon-4	5	3	3	1	1	5	3	1	3	3	5	0	5	3	15.86	9.59	3.25	0.59	3	3	3	3	1	1	3	9.26	7.14	4.86	0.76	0.33	11	9	1	3	1.22	9	8.3	5.2	4.81	0.14	3
Kamarbon-5	7	5	5	3	3	5	1	3	1	1	3	0	3	1	16.25	12.25	3.12	0.33	3	3	3	3	1	5	5	8.66	6.91	5.14	0.62	0.38	11	9	1	3	1.17	9	7.5	4.76	4.11	0.11	3
Kamarbon-6	7	3	5	5	3	3	1	1	1	3	3	0	3	3	19.65	12.94	3.15	0.56	3	3	3	5	1	3	5	8.69	6.82	5.35	0.68	0.26	11	9	1	1	1.2	9	7.65	4.68	4.15	0.12	5
Kamarbon-7	9	3	3	1	3	5	1	3	1	3	1	0	5	1	14.54	7.92	4.04	0.48	3	3	3	3	1	3	3	9.98	7.29	5.28	0.65	0.3	11	9	5	3	1.18	9	8.66	4.9	4.38	0.1	5
Kamarbon-8	7	5	3	3	5	3	3	3	1	3	3	0	5	3	12.3	4.91	3.75	0.43	3	5	3	1	1	3	3	8.25	7.35	4.71	0.71	0.25	11	9	5	3	1.31	9	7.35	5.03	4.72	0.13	5
Kamarbon-9	9	3	3	1	3	3	1	3	3	1	3	0	3	1	13.65	6.85	4.09	0.47	3	5	3	3	1	3	5	9.36	6.28	4.79	0.66	0.36	11	9	1	3	1.28	9	8.71	4.59	4.18	0.1	3
Kamarbon-10	7	1	3	3	3	3	1	1	1	1	1	0	3	3	15.86	10.14	3.12	0.54	3	3	3	3	1	5	5	9.1	7.12	4.93	0.65	0.33	11	9	1	3	1.3	9	8.65	5.1	4.66	0.12	3
Kamarbon-11	7	3	5	3	3	5	1	3	1	5	5	0	3	5	18.94	12.96	3.46	0.48	3	5	3	5	1	5	5	9.21	7.46	4.9	0.78	0.37	11	9	1	1	1.17	9	8.24	5.18	4.76	0.14	3
Kamarbon-12	5	3	1	5	5	5	1	5	1	5	3	0	3	5	17.21	11.86	4.08	0.28	3	5	1	1	1	1	5	8.86	6.29	5.31	0.74	0.29	11	9	1	5	1.2	9	7.38	4.48	4.15	0.12	3
Kamarbon-13	9	1	1	1	1	5	1	3	3	1	1	0	3	3	17.69	11.28	4.01	0.31	3	3	1	5	1	1	3	8.98	6.32	5.2	0.6	0.39	11	9	5	5	1.22	9	7.45	4.5	4.16	0.11	3
Kamarbon-14	9	3	3	1	3	5	3	1	1	3	1	0	5	1	19.21	14.35	3.99	0.38	3	3	3	5	1	3	5	8.48	6.54	5.25	0.77	0.26	11	9	5	3	1.19	9	7.66	4.78	4.21	0.12	5
Kamarbon-15	9	5	5	1	3	5	1	3	3	3	1	0	3	1	14.35	8.32	3.82	0.42	3	3	3	5	1	3	3	9.12	7.91	4.71	0.79	0.29	11	9	1	3	1.32	9	8.42	5.42	4.98	0.14	5
Kamarbon-16	5	3	3	3	1	3	1	1	3	1	1	0	3	1	19.85	14.32	3.87	0.55	3	3	1	5	1	5	3	8.75	7.25	5.3	0.73	0.35	13	9	5	3	1.31	9	8.39	4.92	4.58	0.11	3
Kamarbon-17	5	1	3	1	3	3	3	1	3	3	3	0	3	1	13.1	7.84	3.25	0.48	3	3	3	5	1	5	5	9.75	6.98	4.99	0.68	0.32	11	9	5	1	1.22	9	7.58	5.48	4.62	0.12	5
Kamarbon-18	7	3	3	3	3	3	1	3	3	3	1	0	5	1	21.15	14.29	3.15	0.42	3	3	1	5	1	1	3	9.42	7.35	4.89	0.78	0.36	11	9	5	3	1.28	9	8.32	5.29	5.13	0.15	3
Kamarbon-19	5	3	3	1	1	3	1	3	3	3	5	0	5	3	16.25	10.65	3.42	0.62	3	3	3	5	1	3	3	9.36	7.21	4.92	0.79	0.37	13	9	1	5	1.26	9	8.35	5.27	4.87	0.16	3
Kamarbon-20	9	5	5	3	3	1	1	3	3	1	3	0	3	1	17.35	13.26	3.25	0.37	3	3	3	3	1	5	5	8.74	6.99	5.24	0.67	0.39	11	9	5	3	1.19	9	7.57	4.81	4.18	0.12	5
Kamarbon-21	7	3	5	5	3	3	1	1	3	3	3	0	5	3	20.21	13.87	3.25	0.59	3	3	3	5	1	3	5	8.75	6.95	5.39	0.71	0.29	11	9	5	1	1.23	9	7.62	4.72	4.2	0.13	5
Kamarbon-22	9	3	3	1	3	3	1	3	1	1	1	0	3	1	15.1	8.99	4.1	0.49	3	3	3	3	1	1	3	9.95	7.36	5.34	0.69	0.34	11	9	1	3	1.19	9	8.76	4.98	4.42	0.12	5
Kamarbon-23	5	5	3	3	5	5	1	3	1	3	3	0	3	3	13.3	5.87	3.8	0.47	3	5	3	1	1	3	3	8.35	7.42	4.85	0.73	0.28	13	9	5	5	1.33	9	7.42	5.11	4.79	0.16	5
Kamarbon-24	7	3	3	3	5	1	1	1	1	3	3	0	3	1	14.55	7.89	4.14	0.51	3	5	3	3	1	5	5	9.45	6.32	4.87	0.69	0.39	13	9	5	1	1.31	9	8.79	4.62	4.22	0.12	3
Kamarbon-25	9	1	3	3	3	5	1	3	3	3	1	0	5	3	16.32	11.14	3.18	0.57	3	3	3	5	1	3	5	9.21	7.19	4.98	0.68	0.34	11	9	1	3	1.32	9	8.71	5.12	4.71	0.14	3
Ghasemlo-1	5	3	5	3	1	3	5	1	1	1	1	0	3	1	17.24	10.1	6.03	0.71	3	1	3	5	5	3	3	11.59	8.45	5.13	0.52	0.4	9	1	1	3	2.25	1	9.56	5.92	4.45	0.16	3
Ghasemlo-2	5	1	3	1	1	5	1	5	1	1	1	0	3	1	14.01	8.1	3.89	0.59	3	1	3	5	5	1	3	11.64	8.34	6.64	0.49	0.37	9	1	1	5	1.92	1	8.86	5.63	4.24	0.14	3
Ghasemlo-3	5	3	1	3	3	5	3	3	1	3	5	0	3	3	16.38	9.42	5.69	0.68	3	1	3	5	5	1	3	11.48	8.35	5.82	0.58	0.39	9	1	5	1	2.02	1	8.68	5.66	4.17	0.13	3
Ghasemlo-4	9	3	5	3	3	3	3	5	1	3	5	0	3	3	18.21	10.28	6.46	0.78	3	1	3	5	3	5	3	11.5	8.4	6.61	0.55	0.4	9	1	5	5	2.21	1	8.7	5.71	4.2	0.15	3
Ghasemlo-5	7	5	5	1	1	3	3	1	1	1	1	0	3	1	14.18	7.71	4.64	0.41	1	1	3	3	3	5	5	8.59	6.95	11.17	0.75	0.28	13	7	5	3	1.8	7	7.47	5.88	5.28	0.11	1
Ghasemlo-6	7	3	5	3	3	1	1	3	1	3	3	0	5	5	15.91	6.63	6.15	0.39	1	1	3	1	3	5	1	8.15	6.92	10.94	0.49	0.25	13	7	5	1	1.65	7	6.95	5.42	4.89	0.14	1
Ghasemlo-7	5	3	1	3	3	5	1	3	1	3	5	0	5	5	16.48	9.37	5.32	0.45	3	1	3	5	3	5	3	8.64	7.15	14.89	0.8	0.35	13	7	1	1	1.71	7	7.82	5.75	5.13	0.14	3
Ghasemlo-8	5	3	5	1	3	3	5	5	1	1	5	0	3	3	17.02	9.48	5.41	0.42	3	3	3	3	3	5	3	8.52	6.98	13.92	0.82	0.34	13	7	1	3	1.68	7	7.76	5.68	5.14	0.13	3
Ghasemlo-9	7	3	3	3	1	3	5	3	1	3	3	0	3	5	16.62	9.45	5.28	0.43	1	3	3	5	3	3	5	8.48	6.72	13.8	0.75	0.32	13	7	1	1	1.63	7	7.68	5.59	5.12	0.13	3
Ghasemlo-10	9	3	5	1	1	3	1	3	1	1	1	0	3	5	18.69	8.78	5.1	0.3	3	3	3	3	5	5	3	10.31	7.43	13.68	0.6	0.33	3	1	1	1	1.8	1	7.63	5.2	4.73	0.12	3
Ghasemlo-11	5	5	5	3	3	1	5	3	3	3	5	0	5	5	22.8	10.46	8.29	0.62	3	3	3	5	5	5	3	10.9	7.35	12.18	0.43	0.32	3	1	1	5	1.9	1	8.27	4.79	4.38	0.11	3
Ghasemlo-12	5	5	3	3	1	5	1	5	3	1	5	0	3	3	21.76	9.52	8.2	0.61	3	3	3	5	5	3	3	10.65	7.21	12.36	0.52	0.31	3	1	1	3	1.82	1	8.02	4.63	4.45	0.11	3
Ghasemlo-13	5	3	5	3	1	3	5	3	1	3	5	0	3	5	23.08	9.86	8.19	0.65	3	3	3	5	5	3	3	10.7	7.28	12.5	0.55	0.33	3	1	1	3	1.9	1	8.12	4.66	4.3	0.12	3
Ghasemlo-14	5	3	5	1	3	3	5	1	3	3	3	0	3	5	22.67	10.65	8.69	0.56	3	3	3	3	7	5	5	10.48	7.48	12.41	0.48	0.3	3	1	1	5	1.78	1	7.86	4.72	4.58	0.12	3
Ghasemlo-15	5	5	5	3	1	5	3	3	1	3	3	0	3	3	22.52	9.91	8.26	0.6	3	1	3	5	5	5	3	10.86	7.72	12.86	0.58	0.35	3	1	1	1	1.98	1	8.26	5.36	4.92	0.13	3
Ghasemlo-16	7	5	5	3	3	5	1	3	1	3	1	0	5	1	17.35	10.18	6.1	0.74	3	3	3	3	5	3	3	12.62	8.54	5.17	0.54	0.44	9	1	1	3	2.35	1	9.62	5.99	4.51	0.17	3
Ghasemlo-17	7	5	5	1	1	3	3	1	1	1	1	0	3	1	14.12	8.12	3.98	0.64	3	3	3	5	5	1	3	11.74	8.45	6.66	0.5	0.39	13	7	5	3	2.1	7	8.88	5.68	4.27	0.15	3
Ghasemlo-18	5	3	3	3	3	5	5	1	1	3	5	0	3	3	16.45	9.51	5.73	0.72	3	3	3	1	5	5	3	11.52	8.42	5.89	0.61	0.42	9	1	1	1	2.11	1	8.71	5.69	4.19	0.14	3
Ghasemlo-19	7	3	5	3	3	3	1	3	3	1	5	0	3	3	18.32	10.32	6.55	0.81	3	3	3	3	3	5	3	11.58	8.47	6.67	0.58	0.43	9	1	1	3	2.28	1	8.74	5.76	4.27	0.16	3
Ghasemlo-20	9	5	5	3	3	3	5	1	3	1	5	0	3	1	14.29	7.84	4.75	0.47	1	3	3	3	3	5	5	8.64	7.11	11.22	0.79	0.32	13	7	1	3	1.89	7	7.51	5.91	5.32	0.13	1
Ghasemlo-21	7	5	3	3	3	1	1	5	3	3	3	0	3	3	15.99	6.74	6.24	0.42	1	3	3	5	3	3	1	8.26	7.08	11.08	0.51	0.29	13	7	5	1	1.71	7	6.99	5.65	4.92	0.15	1
Ghasemlo-22	5	3	3	3	3	3	3	1	1	3	3	0	3	5	16.57	9.47	5.42	0.49	3	1	3	3	3	5	3	8.71	7.18	14.92	0.84	0.38	13	7	5	1	1.75	7	7.85	5.79	5.18	0.15	3
Ghasemlo-23	7	5	5	1	1	3	5	3	1	3	5	0	3	3	17.12	9.57	5.48	0.47	3	1	3	5	3	5	3	8.62	7.12	14.14	0.86	0.39	13	7	5	3	1.73	7	7.79	6.32	5.19	0.16	1
Ghasemlo-24	5	5	5	3	1	5	5	3	3	3	5	0	5	5	16.71	9.68	5.32	0.45	1	3	3	5	3	3	5	8.54	6.79	13.89	0.79	0.36	13	7	5	1	1.69	7	7.73	5.62	5.16	0.15	3
Ghasemlo-25	9	3	5	1	3	5	5	1	1	1	5	0	3	3	19.24	8.84	5.18	0.32	3	3	3	5	5	1	5	10.39	7.48	13.72	0.65	0.37	3	1	1	1	1.88	1	7.68	5.98	4.75	0.13	1
Ghasemlo-26	5	5	5	3	3	5	5	1	3	3	3	0	3	5	22.95	11.45	8.35	0.68	3	3	3	5	5	5	3	10.98	7.41	12.23	0.45	0.38	3	1	1	1	1.95	1	8.31	4.83	4.41	0.12	3
